# Supplementary material for: Spatial characteristics and economic value of threatened species (Khaya ivorensis)
Source: Sci Rep. 2020 Apr 14;10:6266. doi: 10.1038/s41598-020-63145-x (PMC7156743; doi:10.1038/s41598-020-63145-x)
Supplement: Supplementary file 1 — Supplementary information [file 41598_2020_63145_MOESM1_ESM.xlsx]

## Sheet: Dataset
ID	Longitude	Latitude	Dbh	Dm	Ht	LGA
1	4.46121	6.77112	8	6	15	Odigbo
2	4.71555	6.70663	8.5	8.5	22.7	Odigbo
3	4.71549	6.70657	12.4	10	18.6	Odigbo
4	4.96914	6.80512	15	10	18	Odigbo
5	4.71532	6.70702	10	8	15.9	Odigbo
6	4.90512	6.67521	12	10	23	Odigbo
7	4.71499	6.70716	12.5	10	18.5	Odigbo
8	4.71498	6.7072	15.4	10.5	23.5	Odigbo
9	4.81412	6.75422	20	14	25	Odigbo
10	4.71499	6.70725	12	10	15.4	Odigbo
11	4.71453	6.70725	15	12	25.6	Odigbo
12	4.77212	6.75831	21	15	31	Odigbo
13	4.71452	6.70714	18.4	10.5	16.6	Odigbo
14	4.71447	6.70729	20	15.6	25.7	Odigbo
15	4.85621	6.61712	10	8	12	Odigbo
16	4.71422	6.70746	10.5	8.5	15.5	Odigbo
17	4.76512	6.69051	15	8	18	Odigbo
18	4.71411	6.7075	14.5	9.5	15.6	Odigbo
19	4.63622	6.87026	15	14	26	Odigbo
20	4.71412	6.70761	10.2	7.5	12	Odigbo
21	4.71915	6.70723	19.5	10	23.5	Odigbo
22	4.73412	6.78464	20	14	30	Odigbo
23	4.71992	6.70688	8	6	12.5	Odigbo
24	4.94112	6.70842	22	15	29	Odigbo
25	4.72021	6.70699	10.4	7.5	18.9	Odigbo
26	4.72014	6.70683	15	8.5	23.8	Odigbo
27	4.70212	6.84222	14	8	19	Odigbo
28	4.72014	6.70689	25.5	15	34.6	Odigbo
29	4.72068	6.70709	8	6	11.4	Odigbo
30	4.72098	6.70725	11	8.5	15.9	Odigbo
31	4.67312	6.80504	16	10	21	Odigbo
32	4.72099	6.70734	13.5	10	23.9	Odigbo
33	4.7206	6.70751	18.4	16.5	35.7	Odigbo
34	4.50112	6.67306	22	12	32	Odigbo
35	4.72054	6.7075	15.5	10.5	14.7	Odigbo
36	4.72092	6.70769	10.5	7.5	12.2	Odigbo
37	4.47412	6.74082	12	8	18	Odigbo
38	4.71741	6.70547	19	15	21.6	Odigbo
39	4.71741	6.70514	5	5	15	Odigbo
40	5.02623	6.72705	25	18	36	Odigbo
41	4.71738	6.70512	14.5	9.5	13.9	Odigbo
42	4.93212	6.77621	14	8	20	Odigbo
43	4.71728	6.70499	17	14	24.6	Odigbo
44	4.85912	6.64125	18	15	28	Odigbo
45	4.71719	6.70484	10	8	17	Odigbo
46	4.71687	6.70497	21.5	17.5	31.2	Odigbo
47	4.45922	6.67314	20	16	34	Odigbo
48	4.85337	6.89734	30.5	25	35	Odigbo
49	4.78789	6.89284	25	18.5	27.6	Odigbo
50	4.78246	6.89622	20	15	17.9	Odigbo
51	4.60332	6.83601	10	6	18	Odigbo
52	4.78213	6.89616	45	25	43.7	Odigbo
53	4.76817	6.89669	39	32	49.2	Odigbo
54	4.87724	6.75701	18	10	25	Odigbo
55	4.76838	6.89179	20	12	23.6	Odigbo
56	4.76666	6.89109	25	15	28	Odigbo
57	4.94812	6.86141	12	10	15	Odigbo
58	4.76047	6.88468	48	34	37.9	Odigbo
59	4.42314	6.63621	12	8	18	Odigbo
60	4.75472	6.87885	25	20	41.8	Odigbo
61	4.75041	6.87253	15	10	21.5	Odigbo
62	4.73881	6.87116	37	28	34.5	Odigbo
63	4.54612	6.64115	8	8	16	Odigbo
64	4.73159	6.86794	20.5	12.5	28.6	Odigbo
65	4.76026	6.86616	15	10	15.7	Odigbo
66	4.76507	6.86882	25	17	31.9	Odigbo
67	4.77083	6.84981	30	25	45.8	Odigbo
68	4.82713	6.8211	14	8	20	Odigbo
69	4.77161	6.84965	35	29	38.9	Odigbo
70	4.77741	6.83913	25	17.5	36.1	Odigbo
71	4.79553	6.84421	35	28.9	42.7	Odigbo
72	4.90441	6.63123	25	14.5	30.6	Irele
73	4.97212	6.34124	15	9.5	16.8	Irele
74	4.95292	6.64358	20	11.8	29.2	Irele
75	4.91965	6.56576	37	24.6	34.8	Irele
76	4.97189	6.37699	20	15	28	Irele
77	4.88912	6.65224	10	4.9	15.9	Irele
78	4.95902	6.49565	25	16.4	28.5	Irele
79	4.95106	6.39853	30	23.8	41.6	Irele
80	5.10521	6.54212	5	3.5	12	Irele
81	5.05923	6.49442	5	5	11	Irele
82	5.03141	6.43812	30.4	26.7	42.7	Irele
83	5.03424	6.38721	35	26.3	34.9	Irele
84	4.99624	6.36121	10	5.5	14.9	Irele
85	4.98312	6.33324	30	23.6	47.1	Irele
86	4.95332	6.39612	15	8.9	19	Irele
87	4.91642	6.51833	25	18.7	27.2	Irele
88	4.89141	6.56303	20	13	29.9	Irele
89	4.88441	6.59922	28	17.2	24.9	Irele
90	4.90524	6.63702	20	11.8	29.2	Irele
91	4.93013	6.64104	37	24.6	34.8	Irele
92	4.91221	6.65514	20	15.1	27	Irele
93	4.93242	6.66024	13.5	10	23.9	Irele
94	4.98241	6.65222	18.4	16.5	35.7	Irele
95	4.98124	6.55824	15.5	10.5	14.7	Irele
96	5.00141	6.47921	10.5	7.5	12.2	Irele
97	4.87924	6.50301	19	15	21.6	Irele
